# Supplementary material for: Analysing the meta-interaction between pathways by gene set topological impact analysis
Source: BMC Genomics. 2020 Oct 27;21:748. doi: 10.1186/s12864-020-07148-y (PMC7592530; doi:10.1186/s12864-020-07148-y)
Supplement: Supplementary file 4 — Additional file 4: Matrix Data 1. JI matrix for Fig. 2a. (XLS 2 kb) [file 12864_2020_7148_MOESM4_ESM.xls]

	REACTOME_TP53_REGULATES_TRANSCRIPTION_OF_DNA_REPAIR_GENES	KEGG_BASE_EXCISION_REPAIR	KEGG_HOMOLOGOUS_RECOMBINATION	KEGG_MISMATCH_REPAIR	KEGG_NUCLEOTIDE_EXCISION_REPAIR	PID_P53_REGULATION_PATHWAY	BIOCARTA_ATRBRCA_PATHWAY	REACTOME_DNA_DOUBLE_STRAND_BREAK_REPAIR	PID_BMP_PATHWAY	REACTOME_PI3K_EVENTS_IN_ERBB2_SIGNALING	REACTOME_SIGNALING_BY_SCF_KIT	REACTOME_SIGNALING_BY_EGFR_IN_CANCER	REACTOME_SIGNALING_BY_ERBB2	PID_VEGFR1_2_PATHWAY	PID_TRKR_PATHWAY	PID_ERBB2_ERBB3_PATHWAY
REACTOME_TP53_REGULATES_TRANSCRIPTION_OF_DNA_REPAIR_GENES	1	0	0.010869565	0.035294118	0.112244898	0.033333333	0.086419753	0.03125	0	0	0.009345794	0	0	0	0	0.018691589
KEGG_BASE_EXCISION_REPAIR	0	1	0.06779661	0.115384615	0.144927536	0	0	0.080645161	0	0	0	0	0	0	0	0
KEGG_HOMOLOGOUS_RECOMBINATION	0.010869565	0.06779661	1	0.214285714	0.125	0	0.108695652	0.127906977	0	0	0	0	0	0	0	0
KEGG_MISMATCH_REPAIR	0.035294118	0.115384615	0.214285714	1	0.288461538	0	0	0.08	0	0	0	0	0	0	0	0
KEGG_NUCLEOTIDE_EXCISION_REPAIR	0.112244898	0.144927536	0.125	0.288461538	1	0	0	0.09947644	0	0	0	0	0	0	0	0
PID_P53_REGULATION_PATHWAY	0.033333333	0	0	0	0	1	0.064935065	0.046511628	0.01	0	0.00990099	0	0.018867925	0.024	0.008403361	0.03
BIOCARTA_ATRBRCA_PATHWAY	0.086419753	0	0.108695652	0	0	0.064935065	1	0.092485549	0	0	0.015384615	0	0	0	0	0
REACTOME_DNA_DOUBLE_STRAND_BREAK_REPAIR	0.03125	0.080645161	0.127906977	0.08	0.09947644	0.046511628	0.092485549	1	0	0	0.004807692	0.021505376	0.018957346	0	0.004424779	0.004784689
PID_BMP_PATHWAY	0	0	0	0	0	0.01	0	0	1	0	0	0	0	0.009090909	0.009803922	0.011764706
REACTOME_PI3K_EVENTS_IN_ERBB2_SIGNALING	0	0	0	0	0	0	0	0	0	1	0.053571429	0.290322581	0.326530612	0.049382716	0.054794521	0.132075472
REACTOME_SIGNALING_BY_SCF_KIT	0.009345794	0	0	0	0	0.00990099	0.015384615	0.004807692	0	0.053571429	1	0.13559322	0.15	0.108910891	0.11827957	0.191780822
REACTOME_SIGNALING_BY_EGFR_IN_CANCER	0	0	0	0	0	0	0	0.021505376	0	0.290322581	0.13559322	1	0.377358491	0.081395349	0.133333333	0.133333333
REACTOME_SIGNALING_BY_ERBB2	0	0	0	0	0	0.018867925	0	0.018957346	0	0.326530612	0.15	0.377358491	1	0.113207547	0.12244898	0.207792208
PID_VEGFR1_2_PATHWAY	0	0	0	0	0	0.024	0	0	0.009090909	0.049382716	0.108910891	0.081395349	0.113207547	1	0.092436975	0.13
PID_TRKR_PATHWAY	0	0	0	0	0	0.008403361	0	0.004424779	0.009803922	0.054794521	0.11827957	0.133333333	0.12244898	0.092436975	1	0.166666667
PID_ERBB2_ERBB3_PATHWAY	0.018691589	0	0	0	0	0.03	0	0.004784689	0.011764706	0.132075472	0.191780822	0.133333333	0.207792208	0.13	0.166666667	1
