# Supplementary material for: Analysing the meta-interaction between pathways by gene set topological impact analysis
Source: BMC Genomics. 2020 Oct 27;21:748. doi: 10.1186/s12864-020-07148-y (PMC7592530; doi:10.1186/s12864-020-07148-y)
Supplement: Supplementary file 5 — Additional file 5: Matrix Data 2. GESTIA score matrix for Fig. 2b. (XLS 3 kb) [file 12864_2020_7148_MOESM5_ESM.xls]

	KEGG_BASE_EXCISION_REPAIR	KEGG_NUCLEOTIDE_EXCISION_REPAIR	KEGG_MISMATCH_REPAIR	KEGG_HOMOLOGOUS_RECOMBINATION	BIOCARTA_ATRBRCA_PATHWAY	PID_ERBB2_ERBB3_PATHWAY	PID_BMP_PATHWAY	PID_TRKR_PATHWAY	PID_VEGFR1_2_PATHWAY	PID_P53_REGULATION_PATHWAY	REACTOME_SIGNALING_BY_SCF_KIT	REACTOME_SIGNALING_BY_ERBB2	REACTOME_SIGNALING_BY_EGFR_IN_CANCER	REACTOME_PI3K_EVENTS_IN_ERBB2_SIGNALING	REACTOME_DNA_DOUBLE_STRAND_BREAK_REPAIR	REACTOME_TP53_REGULATES_TRANSCRIPTION_OF_DNA_REPAIR_GENES
KEGG_BASE_EXCISION_REPAIR	0	0	0	0	0	0	0	0.663182987	0	0	0	0	0	0	0	-0.688286915
KEGG_NUCLEOTIDE_EXCISION_REPAIR	0	0	0	-0.610618154	-0.699005994	0	0	0.671389662	0	-0.037728337	0	0	0	0	0.015637169	-0.701236169
KEGG_MISMATCH_REPAIR	0	0	0	-0.582970111	0	0	0	0.662452913	0	0	0	0	0	0	-0.670652822	-0.687231299
KEGG_HOMOLOGOUS_RECOMBINATION	0	0.599092156	0.584173098	0	-0.059420999	0	0	0	0	0	0	0	0	0	-0.003403186	-0.717856162
BIOCARTA_ATRBRCA_PATHWAY	0	0.70005285	0	0.039286024	0	-0.410028918	-0.679249546	-0.631537584	-0.527057872	0.106605328	-0.020139751	0	0	0	0.010870013	-0.044258334
PID_ERBB2_ERBB3_PATHWAY	0	0	0	0	0.415783108	0	-1.105293156	-38.85899255	-11.78841942	5.414937847	-30.52322949	-35.76353687	-26.47384092	-30.40474139	0.104911791	0.943378545
PID_BMP_PATHWAY	0	0	0	0	0.684151634	0.927723955	0	0.27907651	0.956343255	0.185763682	0.502149408	1.139389276	0.777698401	0.304071653	0.003110075	0.796543389
PID_TRKR_PATHWAY	-0.662242621	-0.668918812	-0.66201685	0	0.598864801	40.30709635	-0.322890267	0	19.14893611	5.342628955	-1.627703893	-8.747475424	-4.820475714	-14.68959721	0.112386726	0.832568542
PID_VEGFR1_2_PATHWAY	0	0	0	0	0.532753245	13.87638507	-0.850368336	-17.77636402	0	4.190354367	-21.11749824	-18.94161643	-13.16677833	-19.7102723	0.083531726	1.141991578
PID_P53_REGULATION_PATHWAY	0	0.036405057	0	0	-0.115589377	-5.216257557	-0.176729443	-5.3955932	-4.211772586	0	-3.827099702	-2.604346245	-2.0885779	-0.498019073	-0.013479345	-0.036205019
REACTOME_SIGNALING_BY_SCF_KIT	0	0	0	0	0.034662993	32.33600453	-0.570282382	1.564941813	21.36824715	3.865556816	0	1.85383308	1.348308998	-5.466877847	0.061723886	0.343688476
REACTOME_SIGNALING_BY_ERBB2	0	0	0	0	0	35.49648528	-1.14495683	9.250541401	18.26110901	2.46414849	-2.163138524	0	2.655088512	-9.574591559	0.050815228	1.479690134
REACTOME_SIGNALING_BY_EGFR_IN_CANCER	0	0	0	0	0	25.79182963	-0.805606067	5.699741193	12.86342531	2.246715687	-1.223222914	-3.524388863	0	-10.01133938	0.038414314	0.962193713
REACTOME_PI3K_EVENTS_IN_ERBB2_SIGNALING	0	0	0	0	0	30.42359002	-0.318783025	14.34507447	20.02214022	0.47133534	5.130313863	9.647639348	9.77287503	0	-0.68967847	0
REACTOME_DNA_DOUBLE_STRAND_BREAK_REPAIR	0	-0.014679173	0.672457249	0.002211516	-0.011587961	-0.112024416	-0.004577866	-0.096401114	-0.064669298	0.014851934	-0.067749315	-0.055286987	-0.0396132	0.689184002	0	-0.008435759
REACTOME_TP53_REGULATES_TRANSCRIPTION_OF_DNA_REPAIR_GENES	0.686555295	0.703364438	0.687381585	0.720217216	0.023095926	-0.894980855	-0.791461278	-0.812651213	-1.113771791	0.036530642	-0.334042034	-1.451767966	-0.950987229	0	0.010954808	0
