# Supplementary material for: Analysing the meta-interaction between pathways by gene set topological impact analysis
Source: BMC Genomics. 2020 Oct 27;21:748. doi: 10.1186/s12864-020-07148-y (PMC7592530; doi:10.1186/s12864-020-07148-y)
Supplement: Supplementary file 6 — Additional file 6: Matrix Data 3. GESTIA score matrix for Fig. 3a. (XLS 1 kb) [file 12864_2020_7148_MOESM6_ESM.xls]

	KEGG_GLYCOLYSIS_GLUCONEOGENESIS	BIOCARTA_MAPK_PATHWAY	PID_TELOMERASE_PATHWAY	REACTOME_TRANSLATION	HALLMARK_MITOTIC_SPINDLE	HALLMARK_ADIPOGENESIS	HALLMARK_APICAL_JUNCTION	HALLMARK_XENOBIOTIC_METABOLISM	GO_RAS_PROTEIN_SIGNAL_TRANSDUCTION	GO_CELL_CYCLE	GO_MITOCHONDRIAL_MEMBRANE_PART	GO_ELECTRON_TRANSFER_ACTIVITY
KEGG_GLYCOLYSIS_GLUCONEOGENESIS	0	0	0	0	0	0	0	0	0	0	0	0
BIOCARTA_MAPK_PATHWAY	0	0	0	0	0	0	0	0	0	0	0	0
PID_TELOMERASE_PATHWAY	0	0	0	0	0	0	0	0	0	17.89228492	0	0
REACTOME_TRANSLATION	0	0	0	0	0	0	0	0	0	0	0	0
HALLMARK_MITOTIC_SPINDLE	0	4.847292178	0.19592062	0	0	0	13.98683572	0	0	19.44350967	0	0
HALLMARK_ADIPOGENESIS	13.72770649	0	0.481483777	0	0	0	4.105233394	0	1.962572208	1.432063089	0	0
HALLMARK_APICAL_JUNCTION	0	4.578264665	0	0	0	0	0	0	0	0	0	0
HALLMARK_XENOBIOTIC_METABOLISM	0	0	0.492597651	0	0	0.991794478	0	0	1.938538507	2.007101119	0	0
GO_RAS_PROTEIN_SIGNAL_TRANSDUCTION	0	44.40178723	5.851038407	0	0	0	29.33326412	0	0	65.83343359	0	0
GO_CELL_CYCLE	4.30369063	0	0	0.37492024	0	0	0	0	0	0	0	0
GO_MITOCHONDRIAL_MEMBRANE_PART	0	0	0	0	0	0	0	0	0	0.245368507	0	0
GO_ELECTRON_TRANSFER_ACTIVITY	0	0	0	0	0	0	0	2.683326659	0	0	0	0
