# Supplementary material for: Analysing the meta-interaction between pathways by gene set topological impact analysis
Source: BMC Genomics. 2020 Oct 27;21:748. doi: 10.1186/s12864-020-07148-y (PMC7592530; doi:10.1186/s12864-020-07148-y)
Supplement: Supplementary file 7 — Additional file 7: Matrix Data 4. GESTIA score matrix for Fig. 3d. (XLS 5 kb) [file 12864_2020_7148_MOESM7_ESM.xls]

HALLMARK_TNFA_SIGNALING_VIA_NFKB	HALLMARK_DNA_REPAIR	HALLMARK_G2M_CHECKPOINT	HALLMARK_ADIPOGENESIS	HALLMARK_ESTROGEN_RESPONSE_LATE	HALLMARK_PROTEIN_SECRETION	HALLMARK_PI3K_AKT_MTOR_SIGNALING	HALLMARK_MTORC1_SIGNALING	HALLMARK_E2F_TARGETS	HALLMARK_MYC_TARGETS_V1	HALLMARK_XENOBIOTIC_METABOLISM	HALLMARK_FATTY_ACID_METABOLISM	HALLMARK_OXIDATIVE_PHOSPHORYLATION	HALLMARK_TNFA_SIGNALING_VIA_NFKB.1	HALLMARK_DNA_REPAIR.1	HALLMARK_G2M_CHECKPOINT.1	HALLMARK_ADIPOGENESIS.1	HALLMARK_ESTROGEN_RESPONSE_LATE.1	HALLMARK_PROTEIN_SECRETION.1	HALLMARK_PI3K_AKT_MTOR_SIGNALING.1	HALLMARK_MTORC1_SIGNALING.1	HALLMARK_E2F_TARGETS.1	HALLMARK_MYC_TARGETS_V1.1	HALLMARK_XENOBIOTIC_METABOLISM.1	HALLMARK_FATTY_ACID_METABOLISM.1	HALLMARK_OXIDATIVE_PHOSPHORYLATION.1
HALLMARK_TNFA_SIGNALING_VIA_NFKB	0	0.0120572866800026	1.09646048578003	-0.0243515644104637	-0.0509256620614643	-0.0432059802196554	-4.68164832242029	-0.00167674569567577	0.0220633345393511	0.00794851837110799	0.0332262678416303	-0.00240121377591851	-0.00234459901670769	0	0.466666666666667	0	0.233333333333333	0	0	0	0.566666666666667	0.0666666666666667	0.2	0.166666666666667	0.5	0.333333333333333
HALLMARK_DNA_REPAIR	0.0102048719083981	0	0.0213988848704805	-0.0238044049031035	-0.0188898668516625	-0.697776349181561	-1.20925874312023	-0.0381172367985071	-0.613040815512363	0.0907162608631285	-0.435454032481734	0.0629566443382066	0.669026363728095	0.533333333333333	0	0.433333333333333	0.366666666666667	0	0.266666666666667	0	0.1	0	0	0	0.833333333333333	1
HALLMARK_G2M_CHECKPOINT	-1.02936983100016	-0.00466831473740414	0	-0.0107017398106619	-0.0513898932263337	-0.055038781521906	-4.66294069075666	-0.0322256731776187	-0.163381859670604	-0.0235547571101461	0.00921824447374064	0.00054298804352515	-0.00312336169479432	0	0.433333333333333	0	0.266666666666667	0	0	0	0.0333333333333333	0	0.2	0.633333333333333	0.466666666666667	0.5
HALLMARK_ADIPOGENESIS	0.0158983272055377	0.0496394324384328	0.0166205719855229	0	-0.00264390869231423	0.00077766270540891	-0.00245521194608589	-0.0109120529363076	0.00157979063943303	0.000180510291823976	-0.0119913453038478	0.947046485182003	-0.569967674407191	0.333333333333333	0.2	0.233333333333333	0	0.866666666666667	0.333333333333333	0.433333333333333	0.0666666666666667	0.4	0.566666666666667	0.333333333333333	0	0
HALLMARK_ESTROGEN_RESPONSE_LATE	0.0479978640102057	0.0212689172609977	0.0485661939572084	0.003234592210134	0	0.000144461744523539	0.00283383700212192	0.000883341680459115	0.00901363412328116	0.0023108669416827	0.00203727908003626	-0.019167272501825	-0.00584916747553965	0	0	0	0.9	0	0.5	0.566666666666667	0.2	0	0	0.733333333333333	0.0333333333333333	0.133333333333333
HALLMARK_PROTEIN_SECRETION	0.0330394882314318	0.69268004518568	0.0529600652560677	0.00029873282510684	-0.000203262723253661	0	-0.050949567131643	0.00068065393955552	0.697470563940766	0.693091984840616	0.00132466077591176	-0.691662366783761	0.691309415789236	0.0666666666666667	0.433333333333333	0	0.466666666666667	0.6	0	0.166666666666667	0.3	0.1	0.433333333333333	0.133333333333333	0.4	0.5
HALLMARK_PI3K_AKT_MTOR_SIGNALING	4.83857897112394	1.17802029520885	4.57733190857723	-0.0104679285014968	-0.00682820544143703	0.0792914521689942	0	-0.00107466550092361	0.230653251596016	0.017514356782223	0.107628830343806	0.0555212313782519	0.00695960689719166	0	0	0	0.633333333333333	0.666666666666667	0.0666666666666667	0	0.566666666666667	0	0.2	0.166666666666667	0.366666666666667	0.433333333333333
HALLMARK_MTORC1_SIGNALING	0.00199219828367259	0.0338298257841257	0.0273293582503598	0.0113754271908233	-0.000553442097199985	-9.65059649364886e-05	0.0137174283072469	0	-7.7169647302977e-05	-0.00361074400717809	-0.00558728079154625	0.0370327175848756	0.0650414233355973	0.566666666666667	0.266666666666667	0.0666666666666667	0.0666666666666667	0.3	0.533333333333333	0.633333333333333	0	0.5	0.0666666666666667	0.666666666666667	0	0
HALLMARK_E2F_TARGETS	-0.0206145652400954	0.611781473780617	0.128338916379792	-0.000560107328984372	-0.00811240301777294	-0.697591304301286	-0.234150819304575	3.7348925726155e-05	0	0.0124037468452887	-0.000324867242044724	0.00557638222850831	-0.00316631275322787	0.0666666666666667	0	0.0333333333333333	0.5	0	0.0666666666666667	0	0.5	0	0	0.5	0.566666666666667	0.733333333333333
HALLMARK_MYC_TARGETS_V1	-0.00902932144215718	-0.0912566014026724	0.0262915056361129	-3.45206871364967e-05	-0.00187788149943147	-0.693020499395831	-0.0196445679885164	0.00341372125127493	-0.0122545954720831	0	-0.00150752918602604	-0.000595511975673535	-0.00583474082073077	0.0333333333333333	0	0.2	0.366666666666667	0.0333333333333333	0.466666666666667	0.166666666666667	0	0	0	0.4	0.6	0.166666666666667
HALLMARK_XENOBIOTIC_METABOLISM	-0.0202619303832463	0.446358006337298	-0.00890538634499927	0.0138262545755264	-0.000474832116190815	-0.000731617804797358	-0.117850592676194	-0.00182023114556995	-0.00231905993961423	0.00285477652277655	0	-1.82569846954011	-0.0419167638115761	0.266666666666667	0	0.666666666666667	0.333333333333333	0.5	0.3	0.1	0.433333333333333	0.433333333333333	0.333333333333333	0	0	0.266666666666667
HALLMARK_FATTY_ACID_METABOLISM	-0.0103990282868662	-0.0720114190764144	0.00153473397270887	-0.847393831206879	0.0170090165781031	0.691809555377546	-0.0362451450082942	-0.0421595533126946	-0.00409403181927137	0.00586989263520388	1.80563233107299	0	-6.3641147760143	0.466666666666667	0.766666666666667	0.433333333333333	0	0	0.5	0.3	0	0.7	0.766666666666667	0	0	0
HALLMARK_OXIDATIVE_PHOSPHORYLATION	-0.003321677939356	-0.684966582725801	-0.0107773153497104	0.552941852243215	0.00505848310601742	-0.691388007294692	0.000663648221287727	-0.071895690639604	0.000952623885920323	0.00586160957091897	0.0559189633961474	6.13293081960772	0	0.333333333333333	1	0.633333333333333	0	0.233333333333333	0.633333333333333	0.433333333333333	0	0.6	0.266666666666667	0.133333333333333	0	0
